# Supplementary material for: A New High Penetrant Intronic Pathogenic Variant Related to Long QT Syndrome Type 2
Source: J Clin Med. 2025 Jul 1;14(13):4646. doi: 10.3390/jcm14134646 (PMC12251465; doi:10.3390/jcm14134646)
Supplement: Supplementary file 1 [file jcm-14-04646-s001.zip]

Archive with 1 entries (1 files):
- jcm-3658069-supplementary.pdf
